# Supplementary material for: Triplon current generation in solids
Source: Nat Commun. 2021 Aug 31;12:5199. doi: 10.1038/s41467-021-25494-7 (PMC8408157; doi:10.1038/s41467-021-25494-7)
Supplement: Supplementary file 3 — Source Data [file 41467_2021_25494_MOESM3_ESM.xlsx]

## Sheet: Fig. 1e
T(K)	χ (μB/Cu Oe^-1 )
19.975	2.2748e-07
19.95	2.27447e-07
19.925	2.27429e-07
19.9	2.27408e-07
19.875	2.27382e-07
19.85	2.27362e-07
19.825	2.27319e-07
19.8	2.27293e-07
19.775	2.27275e-07
19.75	2.27252e-07
19.725	2.27219e-07
19.7	2.27201e-07
19.675	2.27171e-07
19.65	2.2715e-07
19.625	2.27107e-07
19.6	2.27102e-07
19.575	2.27071e-07
19.55	2.27058e-07
19.525	2.27022e-07
19.5	2.27013e-07
19.475	2.27005e-07
19.45	2.26996e-07
19.425	2.26987e-07
19.4	2.26978e-07
19.375	2.2697e-07
19.35	2.26959e-07
19.325	2.2695e-07
19.3	2.26923e-07
19.275	2.2689e-07
19.25	2.26872e-07
19.225	2.26855e-07
19.2	2.26814e-07
19.175	2.26783e-07
19.15	2.26766e-07
19.125	2.26741e-07
19.1	2.26698e-07
19.075	2.26686e-07
19.05	2.26639e-07
19.025	2.26637e-07
19	2.26582e-07
18.975	2.26571e-07
18.95	2.26531e-07
18.925	2.26506e-07
18.9	2.26492e-07
18.875	2.26463e-07
18.85	2.2641e-07
18.825	2.26402e-07
18.8	2.26378e-07
18.775	2.26334e-07
18.75	2.26315e-07
18.725	2.26281e-07
18.7	2.26258e-07
18.675	2.26233e-07
18.65	2.26178e-07
18.625	2.26151e-07
18.6	2.26132e-07
18.575	2.26095e-07
18.55	2.26084e-07
18.525	2.2604e-07
18.5	2.26016e-07
18.475	2.25986e-07
18.45	2.25954e-07
18.425	2.25912e-07
18.4	2.25879e-07
18.375	2.25865e-07
18.35	2.25832e-07
18.325	2.25785e-07
18.3	2.25758e-07
18.275	2.25749e-07
18.25	2.25694e-07
18.225	2.2567e-07
18.2	2.25636e-07
18.175	2.25603e-07
18.15	2.25572e-07
18.125	2.25534e-07
18.1	2.25506e-07
18.075	2.25465e-07
18.05	2.25426e-07
18.025	2.25416e-07
18	2.25362e-07
17.975	2.2533e-07
17.95	2.25301e-07
17.925	2.25278e-07
17.9	2.25242e-07
17.875	2.2521e-07
17.85	2.25168e-07
17.825	2.25115e-07
17.8	2.25097e-07
17.775	2.25066e-07
17.75	2.24995e-07
17.725	2.24984e-07
17.7	2.24955e-07
17.675	2.24914e-07
17.65	2.24861e-07
17.625	2.24841e-07
17.6	2.24803e-07
17.575	2.24759e-07
17.55	2.24721e-07
17.525	2.24696e-07
17.5	2.24655e-07
17.475	2.24593e-07
17.45	2.24564e-07
17.425	2.2451e-07
17.4	2.24496e-07
17.375	2.2445e-07
17.35	2.24415e-07
17.325	2.24381e-07
17.3	2.24325e-07
17.275	2.2429e-07
17.25	2.24261e-07
17.225	2.24209e-07
17.2	2.2416e-07
17.175	2.24126e-07
17.15	2.24066e-07
17.125	2.24041e-07
17.1	2.23996e-07
17.075	2.23951e-07
17.05	2.23893e-07
17.025	2.23854e-07
17	2.23826e-07
16.975	2.23759e-07
16.95	2.23734e-07
16.925	2.23674e-07
16.9	2.23618e-07
16.875	2.23589e-07
16.85	2.23548e-07
16.825	2.23504e-07
16.8	2.23445e-07
16.775	2.23394e-07
16.75	2.23357e-07
16.725	2.23302e-07
16.7	2.23249e-07
16.675	2.23193e-07
16.65	2.2315e-07
16.625	2.23085e-07
16.6	2.23041e-07
16.575	2.22988e-07
16.55	2.22939e-07
16.525	2.229e-07
16.5	2.22838e-07
16.475	2.22784e-07
16.45	2.22714e-07
16.425	2.22655e-07
16.4	2.22596e-07
16.375	2.22538e-07
16.35	2.22479e-07
16.325	2.22421e-07
16.3	2.22362e-07
16.275	2.22302e-07
16.25	2.22251e-07
16.225	2.22155e-07
16.2	2.22097e-07
16.175	2.22048e-07
16.15	2.2197e-07
16.125	2.21903e-07
16.1	2.21849e-07
16.075	2.2179e-07
16.05	2.21709e-07
16.025	2.21634e-07
16	2.21578e-07
15.975	2.21507e-07
15.95	2.21441e-07
15.925	2.21369e-07
15.9	2.21292e-07
15.875	2.21238e-07
15.85	2.21167e-07
15.825	2.21081e-07
15.8	2.2102e-07
15.775	2.20906e-07
15.75	2.20843e-07
15.725	2.2078e-07
15.7	2.20686e-07
15.675	2.20619e-07
15.65	2.20523e-07
15.625	2.2044e-07
15.6	2.20381e-07
15.575	2.20285e-07
15.55	2.20171e-07
15.525	2.20096e-07
15.5	2.20003e-07
15.475	2.19922e-07
15.45	2.19829e-07
15.425	2.19725e-07
15.4	2.1963e-07
15.375	2.19529e-07
15.35	2.19444e-07
15.325	2.19352e-07
15.3	2.19227e-07
15.275	2.19112e-07
15.25	2.18991e-07
15.225	2.1891e-07
15.2	2.18778e-07
15.175	2.18675e-07
15.15	2.1853e-07
15.125	2.18415e-07
15.1	2.18315e-07
15.075	2.18185e-07
15.05	2.18037e-07
15.025	2.17902e-07
15	2.17756e-07
14.975	2.17639e-07
14.95	2.17498e-07
14.925	2.17344e-07
14.9	2.17199e-07
14.875	2.17053e-07
14.85	2.16887e-07
14.825	2.16717e-07
14.8	2.16568e-07
14.775	2.16364e-07
14.75	2.16187e-07
14.725	2.15997e-07
14.7	2.15819e-07
14.675	2.15641e-07
14.65	2.15419e-07
14.625	2.15214e-07
14.6	2.14996e-07
14.575	2.14759e-07
14.55	2.14509e-07
14.525	2.14252e-07
14.5	2.14039e-07
14.475	2.1374e-07
14.45	2.13391e-07
14.425	2.13043e-07
14.4	2.1272e-07
14.375	2.12446e-07
14.35	2.12038e-07
14.325	2.11498e-07
14.3	2.1088e-07
14.275	2.09882e-07
14.25	2.07999e-07
14.225	2.06147e-07
14.2	2.04029e-07
14.175	2.02265e-07
14.15	2.00528e-07
14.125	1.98706e-07
14.1	1.96993e-07
14.075	1.95457e-07
14.05	1.94061e-07
14.025	1.92494e-07
14	1.91018e-07
13.975	1.8971e-07
13.95	1.88245e-07
13.925	1.86714e-07
13.9	1.85511e-07
13.875	1.84193e-07
13.85	1.82998e-07
13.825	1.82033e-07
13.8	1.80542e-07
13.775	1.79169e-07
13.75	1.77823e-07
13.725	1.76825e-07
13.7	1.75455e-07
13.675	1.74268e-07
13.65	1.72945e-07
13.625	1.71784e-07
13.6	1.70647e-07
13.575	1.6951e-07
13.55	1.6843e-07
13.525	1.67314e-07
13.5	1.66091e-07
13.475	1.65025e-07
13.45	1.63914e-07
13.425	1.62843e-07
13.4	1.61774e-07
13.375	1.60679e-07
13.35	1.5964e-07
13.325	1.58668e-07
13.3	1.57696e-07
13.275	1.56724e-07
13.25	1.55751e-07
13.225	1.54779e-07
13.2	1.53809e-07
13.175	1.52841e-07
13.15	1.51859e-07
13.125	1.50289e-07
13.1	1.49373e-07
13.075	1.48359e-07
13.05	1.47376e-07
13.025	1.46431e-07
13	1.45488e-07
12.975	1.44657e-07
12.95	1.43614e-07
12.925	1.42625e-07
12.9	1.41768e-07
12.875	1.40877e-07
12.85	1.39991e-07
12.825	1.38943e-07
12.8	1.38154e-07
12.775	1.37255e-07
12.75	1.36268e-07
12.725	1.3533e-07
12.7	1.34514e-07
12.675	1.3366e-07
12.65	1.32728e-07
12.625	1.31813e-07
12.6	1.31059e-07
12.575	1.30153e-07
12.55	1.29301e-07
12.525	1.28494e-07
12.5	1.27639e-07
12.475	1.26795e-07
12.45	1.25952e-07
12.425	1.25079e-07
12.4	1.24211e-07
12.375	1.23358e-07
12.35	1.22547e-07
12.325	1.21758e-07
12.3	1.20963e-07
12.275	1.20157e-07
12.25	1.19342e-07
12.225	1.18703e-07
12.2	1.17888e-07
12.175	1.17084e-07
12.15	1.16315e-07
12.125	1.15546e-07
12.1	1.14776e-07
12.075	1.13939e-07
12.05	1.13151e-07
12.025	1.12381e-07
12	1.11604e-07
11.975	1.10867e-07
11.95	1.10174e-07
11.925	1.09414e-07
11.9	1.08766e-07
11.875	1.08051e-07
11.85	1.07269e-07
11.825	1.06422e-07
11.8	1.05658e-07
11.775	1.04926e-07
11.75	1.04177e-07
11.725	1.03492e-07
11.7	1.02732e-07
11.675	1.01998e-07
11.65	1.0134e-07
11.625	1.00637e-07
11.6	9.98644e-08
11.575	9.91442e-08
11.55	9.85056e-08
11.525	9.77887e-08
11.5	9.70742e-08
11.475	9.63869e-08
11.45	9.57132e-08
11.425	9.49955e-08
11.4	9.43573e-08
11.375	9.36179e-08
11.35	9.2973e-08
11.325	9.23305e-08
11.3	9.17212e-08
11.275	9.10813e-08
11.25	9.04333e-08
11.225	8.98042e-08
11.2	8.90863e-08
11.175	8.83838e-08
11.15	8.77353e-08
11.125	8.70435e-08
11.1	8.6439e-08
11.075	8.57887e-08
11.05	8.51587e-08
11.025	8.45786e-08
11	8.39144e-08
10.975	8.33273e-08
10.95	8.26383e-08
10.925	8.20672e-08
10.9	8.13963e-08
10.875	8.08329e-08
10.85	8.02318e-08
10.825	7.96126e-08
10.8	7.90529e-08
10.775	7.84777e-08
10.75	7.7798e-08
10.725	7.72097e-08
10.7	7.66456e-08
10.675	7.60346e-08
10.65	7.54014e-08
10.625	7.48749e-08
10.6	7.42929e-08
10.575	7.38559e-08
10.55	7.34949e-08
10.525	7.26305e-08
10.5	7.20767e-08
10.475	7.14388e-08
10.45	7.08649e-08
10.425	7.02839e-08
10.4	6.97527e-08
10.375	6.91857e-08
10.35	6.87026e-08
10.325	6.80058e-08
10.3	6.74017e-08
10.275	6.68861e-08
10.25	6.63638e-08
10.225	6.58413e-08
10.2	6.53188e-08
10.175	6.47962e-08
10.15	6.42737e-08
10.125	6.37526e-08
10.1	6.32329e-08
10.075	6.27119e-08
10.05	6.1938e-08
10.025	6.14741e-08
10	6.091e-08
9.975	6.0444e-08
9.95	5.99007e-08
9.925	5.93805e-08
9.9	5.88932e-08
9.875	5.84326e-08
9.85	5.78644e-08
9.825	5.74485e-08
9.8	5.69143e-08
9.775	5.64699e-08
9.75	5.59341e-08
9.725	5.545e-08
9.7	5.49233e-08
9.675	5.44361e-08
9.65	5.39789e-08
9.625	5.35356e-08
9.6	5.30819e-08
9.575	5.2572e-08
9.55	5.20787e-08
9.525	5.1695e-08
9.5	5.1261e-08
9.475	5.07588e-08
9.45	5.02813e-08
9.425	4.97882e-08
9.4	4.93865e-08
9.375	4.89046e-08
9.35	4.8461e-08
9.325	4.80336e-08
9.3	4.76188e-08
9.275	4.70899e-08
9.25	4.66419e-08
9.225	4.62357e-08
9.2	4.57915e-08
9.175	4.5365e-08
9.15	4.49886e-08
9.125	4.44884e-08
9.1	4.40387e-08
9.075	4.36563e-08
9.05	4.31808e-08
9.025	4.27814e-08
9	4.23157e-08
8.975	4.19614e-08
8.95	4.1536e-08
8.925	4.1108e-08
8.9	4.0742e-08
8.875	4.02911e-08
8.85	3.98894e-08
8.825	3.94847e-08
8.8	3.90498e-08
8.775	3.86823e-08
8.75	3.83021e-08
8.725	3.78276e-08
8.7	3.74713e-08
8.675	3.70702e-08
8.65	3.66791e-08
8.625	3.63046e-08
8.6	3.59383e-08
8.575	3.55699e-08
8.55	3.52021e-08
8.525	3.48242e-08
8.5	3.44354e-08
8.475	3.4069e-08
8.45	3.36608e-08
8.425	3.33044e-08
8.4	3.29854e-08
8.375	3.25896e-08
8.35	3.22147e-08
8.325	3.18547e-08
8.3	3.15174e-08
8.275	3.11391e-08
8.25	3.07979e-08
8.225	3.04607e-08
8.2	3.01012e-08
8.175	2.97644e-08
8.15	2.94346e-08
8.125	2.9081e-08
8.1	2.86931e-08
8.075	2.83505e-08
8.05	2.80307e-08
8.025	2.7725e-08
8	2.73693e-08
7.975	2.70562e-08
7.95	2.6765e-08
7.925	2.64015e-08
7.9	2.60994e-08
7.875	2.57866e-08
7.85	2.54333e-08
7.825	2.5154e-08
7.8	2.48326e-08
7.775	2.45021e-08
7.75	2.42053e-08
7.725	2.39422e-08
7.7	2.36236e-08
7.675	2.3294e-08
7.65	2.30472e-08
7.625	2.27299e-08
7.6	2.24531e-08
7.575	2.21753e-08
7.55	2.18633e-08
7.525	2.15172e-08
7.5	2.12973e-08
7.475	2.09834e-08
7.45	2.07002e-08
7.425	2.04285e-08
7.4	2.01256e-08
7.375	1.98472e-08
7.35	1.96009e-08
7.325	1.93157e-08
7.3	1.90379e-08
7.275	1.87984e-08
7.25	1.85307e-08
7.225	1.82792e-08
7.2	1.80081e-08
7.175	1.77562e-08
7.15	1.75151e-08
7.125	1.72739e-08
7.1	1.70328e-08
7.075	1.67916e-08
7.05	1.65505e-08
7.025	1.63102e-08
7	1.60661e-08
6.975	1.57272e-08
6.95	1.54896e-08
6.925	1.52289e-08
6.9	1.50103e-08
6.875	1.47562e-08
6.85	1.45325e-08
6.825	1.42883e-08
6.8	1.40661e-08
6.775	1.38762e-08
6.75	1.36306e-08
6.725	1.34059e-08
6.7	1.3231e-08
6.675	1.30036e-08
6.65	1.2779e-08
6.625	1.25859e-08
6.6	1.2399e-08
6.575	1.21831e-08
6.55	1.19669e-08
6.525	1.17626e-08
6.5	1.15642e-08
6.475	1.13571e-08
6.45	1.11868e-08
6.425	1.09722e-08
6.4	1.07559e-08
6.375	1.05853e-08
6.35	1.0415e-08
6.325	1.02293e-08
6.3	1.00279e-08
6.275	9.83998e-09
6.25	9.66215e-09
6.225	9.48302e-09
6.2	9.30422e-09
6.175	9.14038e-09
6.15	8.98247e-09
6.125	8.80707e-09
6.1	8.61674e-09
6.075	8.45275e-09
6.05	8.29331e-09
6.025	8.10786e-09
6	7.95094e-09
5.975	7.79807e-09
5.95	7.63137e-09
5.925	7.51193e-09
5.9	7.37426e-09
5.875	7.21675e-09
5.85	7.0629e-09
5.825	6.90692e-09
5.8	6.76192e-09
5.775	6.59663e-09
5.75	6.4745e-09
5.725	6.33982e-09
5.7	6.17073e-09
5.675	6.04353e-09
5.65	5.93742e-09
5.625	5.79013e-09
5.6	5.64131e-09
5.575	5.52558e-09
5.55	5.40157e-09
5.525	5.28981e-09
5.5	5.18316e-09
5.475	5.04595e-09
5.45	4.91161e-09
5.425	4.79842e-09
5.4	4.69004e-09
5.375	4.58361e-09
5.35	4.46824e-09
5.325	4.35568e-09
5.3	4.23027e-09
5.275	4.12975e-09
5.25	4.01481e-09
5.225	3.92298e-09
5.2	3.82148e-09
5.175	3.72416e-09
5.15	3.63051e-09
5.125	3.51756e-09
5.1	3.43664e-09
5.075	3.35733e-09
5.05	3.25295e-09
5.025	3.16534e-09
5	3.10687e-09
4.975	2.99715e-09
4.95	2.91723e-09
4.925	2.82965e-09
4.9	2.7542e-09
4.875	2.67913e-09
4.85	2.5969e-09
4.825	2.5187e-09
4.8	2.4486e-09
4.775	2.37555e-09
4.75	2.32847e-09
4.725	2.23604e-09
4.7	2.17065e-09
4.675	2.11568e-09
4.65	2.03324e-09
4.625	1.98623e-09
4.6	1.92583e-09
4.575	1.86919e-09
4.55	1.84375e-09
4.525	1.76328e-09
4.5	1.71692e-09
4.475	1.67019e-09
4.45	1.62907e-09
4.425	1.57363e-09
4.4	1.50819e-09
4.375	1.4741e-09
4.35	1.42656e-09
4.325	1.39011e-09
4.3	1.34002e-09
4.275	1.29843e-09
4.25	1.26336e-09
4.225	1.23087e-09
4.2	1.19707e-09
4.175	1.14953e-09
4.15	1.13545e-09
4.125	1.09728e-09
4.1	1.07302e-09
4.075	1.05306e-09
4.05	1.03309e-09
4.025	1.01313e-09
4	9.93161e-10
3.975	9.73195e-10
3.95	9.51985e-10
3.925	9.33811e-10
3.9	9.03857e-10
3.875	8.832e-10
3.85	8.71727e-10
3.825	8.46598e-10
3.8	8.45424e-10
3.775	8.3522e-10
3.75	8.21737e-10
3.725	8.10398e-10
3.7	8.03465e-10
3.675	7.9898e-10
3.65	7.95849e-10
3.625	7.87841e-10
3.6	7.88734e-10
3.575	7.79712e-10
3.55	7.94242e-10
3.525	7.77916e-10
3.5	7.93615e-10
3.475	7.86443e-10
3.45	7.85987e-10
3.425	8.11944e-10
3.4	8.06523e-10
3.375	8.22332e-10
3.35	8.28937e-10
3.325	8.252e-10
3.3	8.29117e-10
3.275	8.50181e-10
3.25	8.63921e-10
3.225	8.98495e-10
3.2	8.81446e-10
3.175	9.11934e-10
3.15	9.30755e-10
3.125	9.43674e-10
3.1	9.7533e-10
3.075	9.82078e-10
3.05	1.01884e-09
3.025	1.0186e-09

## Sheet: Fig. 1f
SP phase to Uniform phase boundary
TSP(K)	B (T)
14.3	0.1
14.28	1
14.25	2
14.18	3
14.05	4
13.93	5
13.85	6
13.57	7
13.32	8
13.03	9
SP phase to magnetic phase boundary
T(K)	Bm (T)
2	12.92
4	13.05
6	13.21
8	13.39
10	13.32

## Sheet: Fig. 2c
B (T)
6	-0.0696246
5.8	-0.0591313
5.6	-0.0420011
5.4	-0.0581532
5.2	-0.0600115
5	-0.061283
4.8	-0.0467238
4.6	-0.0459832
4.4	-0.0550374
4.2	-0.0437476
4	-0.056239
3.8	-0.0499654
3.6	-0.0450331
3.4	-0.0339669
3.2	-0.0293002
3	-0.0397236
2.8	-0.0209447
2.6	-0.0325837
2.4	-0.0315357
2.2	-0.01822
2	-0.0228449
1.8	-0.0327094
1.6	-0.0142938
1.4	-0.0120303
1.2	-0.00895632
1	-0.00363283
0.8	-0.00183039
0.6	0.0138886
0.4	-0.0133157
0.2	0.0024312
0	0.00292024
-0.2	-0.0016208
-0.4	0.0132319
-0.6	0.0155094
-0.8	0.000307393
-1	-0.0036468
-1.2	0.00381447
-1.4	0.0210425
-1.6	0.0216433
-1.8	0.0192819
-2	0.0377116
-2.2	0.028895
-2.4	0.0360349
-2.6	0.0200784
-2.8	0.0203159
-3	0.0406737
-3.2	0.0370269
-3.4	0.0214616
-3.6	0.0395419
-3.8	0.0377255
-4	0.0383124
-4.2	0.0488895
-4.4	0.0457876
-4.6	0.060277
-4.8	0.0636304
-5	0.057259
-5.2	0.0539196
-5.4	0.0534864
-5.6	0.054199
-5.8	0.0622331
-6	0.0471988

## Sheet: Fig. 2d
B (T)
6	-1.21552
5.8	-1.23973
5.6	-1.25073
5.4	-1.27743
5.2	-1.29383
5	-1.29656
4.8	-1.30265
4.6	-1.33877
4.4	-1.3354
4.2	-1.35788
4	-1.32013
3.8	-1.34983
3.6	-1.35735
3.4	-1.35493
3.2	-1.35358
3	-1.36722
2.8	-1.35436
2.6	-1.32517
2.4	-1.30437
2.2	-1.2677
2	-1.23492
1.8	-1.20463
1.6	-1.16213
1.4	-1.06531
1.2	-0.997197
1	-0.881366
0.8	-0.776797
0.6	-0.594512
0.4	-0.416392
0.2	-0.21878
0	0.000572869
-0.2	0.230028
-0.4	0.419061
-0.6	0.605048
-0.8	0.78212
-1	0.8703
-1.2	0.994641
-1.4	1.0884
-1.6	1.15091
-1.8	1.20938
-2	1.24925
-2.2	1.28901
-2.4	1.31872
-2.6	1.32693
-2.8	1.33667
-3	1.33286
-3.2	1.3564
-3.4	1.34362
-3.6	1.35563
-3.8	1.34581
-4	1.36003
-4.2	1.33492
-4.4	1.3406
-4.6	1.31405
-4.8	1.29749
-5	1.28571
-5.2	1.2564
-5.4	1.24184
-5.6	1.24683
-5.8	1.21061
-6	1.20547

## Sheet: Fig. 2e
B (T)
6	2.33949
5.8	2.33949
5.6	2.5237
5.4	2.57897
5.2	2.50528
5	2.57897
4.8	2.67107
4.6	2.80002
4.4	2.80002
4.2	2.89213
4	2.76318
3.8	3.09476
3.6	3.05792
3.4	2.83686
3.2	3.11318
3	3.27897
2.8	3.20529
2.6	3.29739
2.4	3.20529
2.2	3.05792
2	3.05792
1.8	3.00265
1.6	2.81844
1.4	2.74476
1.2	2.7816
1	2.89213
0.8	2.98423
0.6	2.96581
0.4	3.00265
0.2	3.11318
0	-3.46318
-0.2	-3.35266
-0.4	-3.27897
-0.6	-3.22371
-0.8	-3.15002
-1	-3.20529
-1.2	-3.15002
-1.4	-3.11318
-1.6	-2.98423
-1.8	-3.02107
-2	-3.1316
-2.2	-3.15002
-2.4	-3.16844
-2.6	-3.09476
-2.8	-3.1316
-3	-3.24213
-3.2	-2.98423
-3.4	-2.7816
-3.6	-2.89213
-3.8	-2.89213
-4	-2.89213
-4.2	-2.76318
-4.4	-2.80002
-4.6	-2.70791
-4.8	-2.68949
-5	-2.54212
-5.2	-2.46844
-5.4	-2.41318
-5.6	-2.4316
-5.8	-2.46844
-6	-2.41318

## Sheet: Fig. 2f
B (T)
6	1.9158
5.8	1.93422
5.6	1.89738
5.4	1.9158
5.2	1.97107
5	1.95265
4.8	1.89738
4.6	1.9158
4.4	1.98949
4.2	2.02633
4	1.80712
3.8	1.87896
3.6	1.97107
3.4	1.87896
3.2	1.83659
3	1.87896
2.8	1.89738
2.6	1.83843
2.4	1.79054
2.2	1.80159
2	1.81633
1.8	1.71317
1.6	1.72238
1.4	1.6837
1.2	1.78685
1	1.79607
0.8	1.69106
0.6	1.68922
0.4	1.80712
0.2	1.78501
0	1.65975
-0.2	-1.81633
-0.4	-1.87896
-0.6	-1.84212
-0.8	-1.93422
-1	-1.87896
-1.2	-1.83291
-1.4	-1.87896
-1.6	-1.83659
-1.8	-1.84212
-2	-1.89738
-2.2	-1.86054
-2.4	-1.9158
-2.6	-1.9158
-2.8	-1.93422
-3	-1.93422
-3.2	-1.97107
-3.4	-2.02633
-3.6	-2.11844
-3.8	-2.11844
-4	-2.11844
-4.2	-2.11844
-4.4	-2.10001
-4.6	-2.02633
-4.8	-1.9158
-5	-2.02633
-5.2	-1.95265
-5.4	-1.98949
-5.6	-2.10001
-5.8	-2.11844
-6	-2.02633

## Sheet: Fig. 3a-b
B (T)
6	-1.31276	-1.39651	-1.45682	-1.33091	-1.04587	-0.773449	-0.541044	-0.396722	-0.226187	-0.0751945
5.8	-1.33891	-1.39068	-1.43132	-1.31709	-1.02675	-0.765496	-0.511981	-0.394066	-0.224029	-0.0638618
5.6	-1.35079	-1.43069	-1.45255	-1.34199	-1.03404	-0.742423	-0.524324	-0.398351	-0.208169	-0.0453612
5.4	-1.37962	-1.43393	-1.47944	-1.34152	-1.04716	-0.769616	-0.50854	-0.377255	-0.209316	-0.0628055
5.2	-1.39734	-1.4243	-1.47778	-1.3465	-1.01266	-0.74179	-0.52526	-0.367552	-0.197591	-0.0648125
5	-1.40028	-1.4456	-1.47271	-1.32512	-1.03593	-0.725326	-0.525818	-0.367764	-0.199779	-0.0661857
4.8	-1.40686	-1.48276	-1.49644	-1.35171	-1.00747	-0.722248	-0.512373	-0.357593	-0.197697	-0.0504617
4.6	-1.44587	-1.48696	-1.50388	-1.3609	-1.01489	-0.720935	-0.490719	-0.367024	-0.188492	-0.0496619
4.4	-1.44223	-1.47563	-1.49011	-1.32047	-1.00934	-0.717494	-0.475281	-0.3462	-0.202133	-0.0594403
4.2	-1.46651	-1.49348	-1.51178	-1.33301	-1.00004	-0.702283	-0.458244	-0.337583	-0.160333	-0.0472475
4	-1.42574	-1.48494	-1.51448	-1.32696	-0.948209	-0.709602	-0.450956	-0.314148	-0.149001	-0.0607381
3.8	-1.45782	-1.50178	-1.50457	-1.2997	-0.981648	-0.646948	-0.462168	-0.326733	-0.164619	-0.0539626
3.6	-1.46594	-1.4788	-1.49718	-1.30041	-0.917138	-0.640157	-0.43579	-0.30019	-0.174277	-0.0486358
3.4	-1.46333	-1.49997	-1.46135	-1.29542	-0.919265	-0.610474	-0.428834	-0.29527	-0.1581	-0.0366843
3.2	-1.46186	-1.48091	-1.48008	-1.24638	-0.90825	-0.589439	-0.400479	-0.267942	-0.142633	-0.0316442
3	-1.47659	-1.46553	-1.44913	-1.20737	-0.85388	-0.560571	-0.389026	-0.258586	-0.116708	-0.0429015
2.8	-1.46271	-1.45201	-1.41187	-1.18638	-0.828136	-0.548061	-0.379262	-0.23752	-0.128252	-0.0226202
2.6	-1.43119	-1.40986	-1.41069	-1.14907	-0.795314	-0.521593	-0.347935	-0.220423	-0.125309	-0.0351904
2.4	-1.40872	-1.39008	-1.36071	-1.1112	-0.767081	-0.500784	-0.33212	-0.214824	-0.0993238	-0.0340586
2.2	-1.36912	-1.37724	-1.3049	-1.04211	-0.730457	-0.466544	-0.308067	-0.19068	-0.0995954	-0.0196776
2	-1.33372	-1.31409	-1.2669	-0.999349	-0.687631	-0.44993	-0.288208	-0.183859	-0.0942685	-0.0246725
1.8	-1.301	-1.27514	-1.20509	-0.951619	-0.627406	-0.407692	-0.266493	-0.190755	-0.0852899	-0.0353262
1.6	-1.2551	-1.20165	-1.1378	-0.870373	-0.554867	-0.372879	-0.217148	-0.147582	-0.088987	-0.0154373
1.4	-1.15054	-1.10249	-1.04862	-0.778323	-0.503183	-0.31789	-0.212998	-0.128554	-0.0685397	-0.0129927
1.2	-1.07697	-1.01323	-0.92589	-0.708229	-0.437088	-0.279093	-0.187541	-0.1238	-0.0543399	-0.00967283
1	-0.951875	-0.888436	-0.83052	-0.585213	-0.388935	-0.215217	-0.159866	-0.072765	-0.0380575	-0.00392345
0.8	-0.83894	-0.762146	-0.667636	-0.500935	-0.297896	-0.18567	-0.120012	-0.058716	-0.037137	-0.00197682
0.6	-0.642073	-0.591551	-0.528022	-0.351164	-0.233974	-0.131873	-0.0829509	-0.0645559	-0.0077111	0.0149997
0.4	-0.449703	-0.424246	-0.348599	-0.271186	-0.160258	-0.099369	-0.050688	-0.0398985	-0.027102	-0.014381
0.2	-0.236283	-0.218868	-0.197033	-0.130334	-0.0863311	-0.0394156	-0.0359751	-0.00176555	7.54511e-05	0.0026257
0	0.000618699	0.00946156	0.00541739	0.0069415	0.00392345	0.00485905	0.025925	0.0077111	-0.0175348	0.00315385
-0.2	0.24843	0.216288	0.191555	0.136023	0.0789973	0.0445463	0.0360807	0.000799781	0.014894	-0.00175046
-0.4	0.452586	0.412627	0.376742	0.256187	0.164227	0.0968188	0.0739722	0.0425091	0.0321572	0.0142904
-0.6	0.653451	0.599987	0.531191	0.370042	0.224935	0.133231	0.0802648	0.060391	0.0328061	0.0167501
-0.8	0.84469	0.759581	0.703792	0.480035	0.301186	0.172225	0.124253	0.0769299	0.0372728	0.000331985
-1	0.939924	0.889719	0.816577	0.590359	0.375309	0.242168	0.15229	0.109117	0.0479567	-0.00393855
-1.2	1.07421	1.02262	0.953475	0.691796	0.448723	0.267655	0.169327	0.109555	0.053193	0.00411963
-1.4	1.17547	1.12691	1.02938	0.790425	0.499531	0.320441	0.184357	0.146707	0.0388422	0.0227259
-1.6	1.24298	1.20726	1.12585	0.839227	0.573956	0.359796	0.241972	0.173869	0.0771713	0.0233747
-1.8	1.30613	1.28899	1.19398	0.922284	0.65321	0.385012	0.243586	0.159805	0.0637411	0.0208245
-2	1.34919	1.32341	1.25628	1.00258	0.651429	0.421771	0.269587	0.173703	0.0885795	0.0407285
-2.2	1.39213	1.39678	1.31914	1.04323	0.720271	0.46413	0.293671	0.184885	0.0930462	0.0312066
-2.4	1.42421	1.39074	1.3728	1.10014	0.760018	0.49182	0.303706	0.219713	0.10705	0.0389177
-2.6	1.43309	1.43642	1.39642	1.13456	0.804052	0.51444	0.340511	0.228496	0.141576	0.0216846
-2.8	1.44361	1.46701	1.40903	1.17788	0.846274	0.554807	0.365938	0.256021	0.128176	0.0219412
-3	1.43949	1.47376	1.44009	1.2104	0.865122	0.583403	0.402667	0.282896	0.12706	0.0439276
-3.2	1.46491	1.47137	1.48848	1.24734	0.876289	0.600726	0.398759	0.268138	0.152577	0.0399891
-3.4	1.4511	1.47889	1.49582	1.26737	0.926177	0.62647	0.408281	0.269979	0.142708	0.0231786
-3.6	1.46408	1.48299	1.47062	1.29127	0.952977	0.636822	0.433346	0.293822	0.163261	0.0427053
-3.8	1.45347	1.49583	1.49395	1.30511	0.96944	0.644593	0.450398	0.298681	0.166536	0.0407436
-4	1.46884	1.50068	1.48584	1.297	0.993992	0.688642	0.457279	0.326477	0.188341	0.0413774
-4.2	1.44172	1.47172	1.48839	1.33423	0.990325	0.684205	0.474874	0.327005	0.181882	0.0528006
-4.4	1.44785	1.49031	1.49834	1.33545	0.995486	0.710749	0.468536	0.326613	0.172662	0.0494506
-4.6	1.41917	1.46179	1.49052	1.35853	0.998112	0.728797	0.49179	0.333584	0.18905	0.0650992
-4.8	1.40129	1.44474	1.50899	1.34823	1.01296	0.717374	0.510562	0.348026	0.187224	0.0687208
-5	1.38857	1.4473	1.46967	1.34558	1.01688	0.716091	0.516689	0.350515	0.177687	0.0618397
-5.2	1.35691	1.43217	1.49105	1.34354	1.02105	0.726594	0.51023	0.353579	0.199493	0.0582331
-5.4	1.34119	1.41323	1.45548	1.34422	1.02601	0.735753	0.536457	0.369363	0.201107	0.0577653
-5.6	1.34657	1.40943	1.44149	1.32586	1.0368	0.74099	0.534178	0.379579	0.199312	0.0585349
-5.8	1.30746	1.40911	1.43401	1.33914	1.02897	0.766537	0.529757	0.390655	0.204789	0.0672118
-6	1.30191	1.37353	1.40823	1.31419	1.03117	0.747584	0.554792	0.371747	0.240055	0.0509747

## Sheet: Fig. 3c
B (T)
6	-0.136089	-0.137102	-0.116767	-0.0274676	-0.010333
5.8	-0.139049	-0.142188	-0.119759	-0.0252089	-0.00966531
5.6	-0.141252	-0.145395	-0.120727	-0.0270976	-0.00810762
5.4	-0.144154	-0.147687	-0.122213	-0.0254232	-0.00957162
5.2	-0.148737	-0.15088	-0.123492	-0.0251073	-0.00825529
5	-0.148328	-0.153362	-0.125575	-0.0268317	-0.00895871
4.8	-0.151862	-0.155615	-0.127128	-0.0238632	-0.00800361
4.6	-0.156059	-0.1583	-0.126606	-0.0242442	-0.00942713
4.4	-0.159938	-0.160202	-0.126781	-0.0227001	-0.00764952
4.2	-0.160587	-0.162151	-0.127787	-0.0233987	-0.00918657
4	-0.164738	-0.164297	-0.129526	-0.0227294	-0.00874117
3.8	-0.165988	-0.164708	-0.129584	-0.0212376	-0.00673253
3.6	-0.168544	-0.169471	-0.129192	-0.0204223	-0.00821956
3.4	-0.17144	-0.166336	-0.127682	-0.0193092	-0.00854031
3.2	-0.173931	-0.169156	-0.122331	-0.0171751	-0.00739705
3	-0.176071	-0.169224	-0.122754	-0.0170671	-0.00759077
2.8	-0.176897	-0.168785	-0.118609	-0.0153181	-0.00614026
2.6	-0.178429	-0.166014	-0.117303	-0.0133666	-0.00686432
2.4	-0.179171	-0.164841	-0.110179	-0.0148814	-0.00479137
2.2	-0.174905	-0.158771	-0.107106	-0.011747	-0.00486838
2	-0.174022	-0.151756	-0.0990506	-0.0119915	-0.00512561
1.8	-0.16875	-0.150546	-0.0933978	-0.00839581	-0.00490887
1.6	-0.162473	-0.13788	-0.0852864	-0.0061482	-0.00365525
1.4	-0.150918	-0.125201	-0.0760042	-0.00478899	-0.00421339
1.2	-0.141122	-0.111384	-0.0648432	-0.00420704	-0.00593701
1	-0.121899	-0.0971203	-0.0547597	-0.00275335	-0.00480407
0.8	-0.100684	-0.0757055	-0.0407081	-0.000836009	-0.00406016
0.6	-0.0750744	-0.0563223	-0.0283041	-0.000761379	-0.00413796
0.4	-0.0485015	-0.0330254	-0.0154665	0.00292325	-0.00563294
0.2	-0.0143953	-0.00888065	-0.00143728	0.00338056	-0.00268984
0	0.0174465	0.0158712	0.0142942	0.00475008	-0.0017792
-0.2	0.0549862	0.0421116	0.0278753	0.00563452	-0.00384977
-0.4	0.0874174	0.0668361	0.0430864	0.00837438	-0.00252232
-0.6	0.118108	0.0889767	0.0582975	0.00825052	-0.00284148
-0.8	0.144098	0.112696	0.0710227	0.00905001	-0.00440234
-1	0.163846	0.13011	0.0823331	0.00989634	-0.00611803
-1.2	0.181686	0.148418	0.0937061	0.0130864	-0.00224523
-1.4	0.195708	0.16461	0.104376	0.0146329	-0.00110912
-1.6	0.205911	0.17427	0.113754	0.0159342	0.00113294
-1.8	0.212053	0.180154	0.122249	0.0193235	-0.000832039
-2	0.216294	0.190894	0.127904	0.0186748	-0.00201182
-2.2	0.219818	0.195442	0.137188	0.020643	-0.00141796
-2.4	0.220505	0.199572	0.140767	0.0225444	-0.00187368
-2.6	0.221262	0.204274	0.144311	0.0214877	-0.00122662
-2.8	0.220231	0.204586	0.151053	0.0233574	-0.00167281
-3	0.220039	0.205614	0.151279	0.0243197	-0.000188161
-3.2	0.218918	0.204637	0.153064	0.0247611	-0.00127426
-3.4	0.215231	0.204743	0.155941	0.0274398	-0.00208883
-3.6	0.211427	0.204486	0.157189	0.0284584	0.00103529
-3.8	0.211368	0.20312	0.158485	0.0289665	0.000227858
-4	0.207239	0.201748	0.158615	0.029535	0.000140526
-4.2	0.202778	0.199002	0.157305	0.030375	-5.00176e-05
-4.4	0.200011	0.196667	0.15576	0.0304575	-0.00204675
-4.6	0.199005	0.193234	0.157884	0.0333467	0.000619266
-4.8	0.196121	0.192005	0.156177	0.0329092	0.00153467
-5	0.190462	0.191212	0.152257	0.0330608	0.00141081
-5.2	0.189041	0.188628	0.154539	0.0337643	0.00199673
-5.4	0.1891	0.1831	0.154379	0.0351751	0.00020007
-5.6	0.182394	0.194936	0.150719	0.0336126	0.00123377
-5.8	0.180121	0.185474	0.149335	0.0339659	-0.000303281
-6	0.17796	0.171255	0.148121	0.0350274	0.0017657

## Sheet: Fig. 3d
B (T)
6	-0.813653	-0.760134	-0.61181	-0.147108	-0.0261509
5.8	-0.814261	-0.764459	-0.605729	-0.147108	-0.013312
5.6	-0.833587	-0.775676	-0.610932	-0.146635	-0.028516
5.4	-0.847101	-0.776014	-0.607418	-0.140891	-0.0229074
5.2	-0.862103	-0.79088	-0.609513	-0.150959	-0.0135823
5	-0.873388	-0.80007	-0.613567	-0.144269	-0.0177718
4.8	-0.879131	-0.795543	-0.614446	-0.137445	-0.0185827
4.6	-0.897038	-0.801422	-0.610054	-0.131903	-0.0184476
4.4	-0.909269	-0.801692	-0.612013	-0.138661	-0.00878456
4.2	-0.916229	-0.806017	-0.603567	-0.128119	-0.0212181
4	-0.923595	-0.801489	-0.60681	-0.126227	-0.0196639
3.8	-0.925014	-0.7973	-0.586065	-0.111969	-0.00925757
3.6	-0.926162	-0.793583	-0.582686	-0.108455	-0.0119605
3.4	-0.932582	-0.788245	-0.568563	-0.116699	-0.0125687
3.2	-0.927581	-0.776082	-0.55863	-0.106901	-0.00979816
3	-0.920554	-0.768919	-0.549575	-0.0948732	-0.00986573
2.8	-0.913796	-0.754931	-0.530722	-0.0958868	-0.00621676
2.6	-0.906769	-0.735673	-0.518424	-0.0967653	-0.00418956
2.4	-0.885213	-0.70817	-0.490178	-0.0793989	-0.0113523
2.2	-0.857035	-0.690804	-0.462	-0.0760878	-0.0130417
2	-0.822978	-0.65053	-0.437133	-0.0669653	-0.00520316
1.8	-0.801151	-0.612689	-0.40882	-0.0702764	-0.0102036
1.6	-0.756485	-0.57951	-0.376925	-0.0596674	-0.00743309
1.4	-0.70344	-0.524506	-0.340233	-0.0483826	-0.00729794
1.2	-0.633164	-0.470717	-0.300297	-0.0502071	-0.0108118
1	-0.567753	-0.412334	-0.256171	-0.0343273	-0.00283809
0.8	-0.477407	-0.338341	-0.214816	-0.0336516	-0.00743309
0.6	-0.384493	-0.266104	-0.162379	-0.0196639	0.000878456
0.4	-0.264685	-0.177583	-0.107036	-0.0211505	0.0035814
0.2	-0.140012	-0.0915621	-0.0529101	-0.0104063	-0.00371654
0	-0.00148662	-0.00587889	-0.00351382	0.000473015	0.004595
-0.2	0.137647	0.0944678	0.059735	0.00594647	-0.00533831
-0.4	0.267659	0.178732	0.111091	0.0144607	0.00182448
-0.6	0.373141	0.26678	0.162987	0.0222993	0.000202721
-0.8	0.475582	0.341314	0.210627	0.0274348	-0.00506801
-1	0.560928	0.409495	0.249481	0.0373006	0.00222993
-1.2	0.633434	0.467338	0.303337	0.0443282	0.00696007
-1.4	0.699588	0.525181	0.336178	0.0489232	0.00222993
-1.6	0.756485	0.575051	0.371857	0.0587889	0.00939272
-1.8	0.792367	0.613838	0.412401	0.0562212	0.00763581
-2	0.83014	0.651206	0.44389	0.0677087	0.0131093
-2.2	0.861832	0.68229	0.460243	0.0747363	0.0103387
-2.4	0.887578	0.706143	0.487408	0.0771689	0.00851426
-2.6	0.899471	0.73297	0.510653	0.0941299	0.00675735
-2.8	0.909945	0.74662	0.528898	0.0958868	0.0127714
-3	0.921432	0.765067	0.54052	0.107509	0.013785
-3.2	0.924946	0.780136	0.5589	0.101968	0.0141229
-3.4	0.93292	0.785812	0.574037	0.101968	0.0119605
-3.6	0.93069	0.793718	0.582957	0.109199	0.022502
-3.8	0.929676	0.800003	0.588971	0.125619	0.00729794
-4	0.92177	0.807841	0.600593	0.117578	0.0161501
-4.2	0.915891	0.800949	0.603972	0.120686	0.01838
-4.4	0.901566	0.804598	0.603364	0.132376	0.0223668
-4.6	0.893795	0.800678	0.606472	0.131498	0.0227723
-4.8	0.884064	0.794597	0.610121	0.148459	0.0220965
-5	0.875753	0.796151	0.608229	0.146837	0.0207451
-5.2	0.859332	0.792705	0.610121	0.140485	0.0214208
-5.4	0.838993	0.781893	0.60904	0.152378	0.0183124
-5.6	0.826154	0.770608	0.611608	0.153932	0.0200693
-5.8	0.814126	0.767094	0.603567	0.146972	0.0256104
-6	0.795475	0.754458	0.599174	0.147243	0.0137174

## Sheet: Fig. 3e
B (T)
6	-0.0735209	-0.0733634	-0.0421565	-0.0160127	-0.0597702
5.8	-0.0836455	-0.0718824	-0.0583023	-0.0539471	-0.040242
5.6	-0.0654926	-0.0944246	-0.0629448	-0.0549393	-0.0386636
5.4	-0.058554	-0.0665514	-0.0677043	-0.0398035	-0.0472456
5.2	-0.0647051	-0.075528	-0.0633719	-0.0382479	-0.0376698
5	-0.0751918	-0.0698705	-0.0505095	-0.0489701	-0.045875
4.8	-0.07324	-0.0571899	-0.0394706	-0.0599375	-0.0343296
4.6	-0.0728437	-0.0622758	-0.055834	-0.0381163	-0.0539033
4.4	-0.0683896	-0.0656907	-0.0494361	-0.0562611	-0.0457451
4.2	-0.0487833	-0.0514578	-0.051893	-0.0618601	-0.0541095
4	-0.0603483	-0.0581545	-0.0444217	-0.0387919	-0.0338148
3.8	-0.0694272	-0.0588722	-0.0575894	-0.0307035	-0.0300475
3.6	-0.0565144	-0.0581984	-0.0730126	-0.0342045	-0.0328584
3.4	-0.0720318	-0.0654082	-0.0641887	-0.0139877	-0.0299322
3.2	-0.0624398	-0.0748151	-0.0419356	-0.0462404	-0.0623359
3	-0.0547802	-0.0745358	-0.0612999	-0.0459416	-0.0470215
2.8	-0.059676	-0.0573978	-0.0590833	-0.0584289	-0.0470637
2.6	-0.0562871	-0.0748443	-0.0552089	-0.0511671	-0.0276751
2.4	-0.0389705	-0.0368855	-0.0550757	-0.0407778	-0.0367166
2.2	-0.0517809	-0.0366305	-0.0443844	-0.038368	-0.0470913
2	-0.0471709	-0.0683067	-0.0251159	-0.0306386	-0.0139618
1.8	-0.0635083	-0.0840336	-0.0412065	-0.0136451	-0.0329087
1.6	-0.0452482	-0.0369066	-0.0501035	-0.0413997	-0.0218471
1.4	-0.0697828	-0.0504851	-0.0348248	-0.031509	-0.035588
1.2	-0.0400503	-0.0629318	-0.0424991	-0.0144895	-0.0190119
1	-0.0321504	-0.045763	-0.0391621	-0.0313303	-0.034263
0.8	-0.0222385	-0.0270077	-0.0351902	-0.0487151	-0.026311
0.6	-0.0206828	-0.0283181	-0.0360443	-0.0157675	-0.0248691
0.4	-0.0139796	-0.0489587	-0.036335	-0.0372038	-0.00812569
0.2	-0.00972354	-0.0217221	-0.0427508	-0.0468818	-0.0486226
0	-0.0265384	-0.0412114	-0.0432152	-0.0259067	-0.0354256
-0.2	-0.0251825	-0.0412747	-0.0292616	-0.0219786	-0.0494053
-0.4	-0.0291722	-0.0351577	-0.031457	-0.0348947	-0.0279089
-0.6	-0.0271863	-0.0305899	-0.0261698	-0.0311923	-0.0586563
-0.8	-0.0215061	-0.0240263	-0.0123314	-0.0187797	-0.0183526
-1	-0.0302342	-0.026022	-0.0241936	-0.0238136	-0.0237048
-1.2	-0.0210027	0.000306905	-0.00829619	-0.00827183	-0.0339301
-1.4	-0.0313758	-0.0251468	-0.0123607	-0.0156928	-0.0318159
-1.6	-0.0231381	-0.0181756	0.00270044	-0.0283376	-0.034539
-1.8	-0.0281492	-0.00950757	-0.0203321	-0.0205448	-0.00568181
-2	-0.0165242	-0.0292063	-0.0180636	-0.0210043	-0.0205968
-2.2	-0.0120911	-0.00524662	-0.0256485	-0.023091	-0.013499
-2.4	-0.0278716	-0.0165826	0.000220842	-0.023341	-0.0133918
-2.6	-0.000540738	0.00840661	-0.0283944	-0.0132132	-0.0339252
-2.8	0.00339707	0.00355458	0.000703122	0.00313563	-0.0146779
-3	-0.0294645	-0.0147883	0.00359518	0.00437137	-0.0286559
-3.2	-0.00174238	0.00732026	0.00954654	-0.00975764	-0.0243137
-3.4	-0.011414	-0.0149166	-0.0136321	-0.00158324	-0.0272188
-3.6	0.00233346	-0.00861608	0.0109122	-0.0143645	-0.0163813
-3.8	-0.000199732	0.00377705	0.00261438	-0.00625178	-0.00291966
-4	0.0186952	0.0237876	0.0110259	-0.0181269	-0.0126123
-4.2	-0.0046799	-0.00763204	0.0134129	0.00570454	-0.0300199
-4.4	0.00644014	0.0243381	0.00498031	0.00688507	-0.00959851
-4.6	0.0154054	-0.000597572	0.0252491	-0.0089441	-0.00408558
-4.8	0.0315966	-0.00795031	-0.00186741	0.0109674	-0.0225535
-5	0.0209085	-0.000506637	0.00287906	0.00183331	-0.0253286
-5.2	0.0158568	0.0187456	0.0115536	-0.00364064	0.00111882
-5.4	0.0215386	0.0155206	0.0199927	-0.00281249	-0.0113993
-5.6	-0.00212723	0.00740957	0.00892624	-0.00560874	-0.0120521
-5.8	0.0242699	-0.0104526	0.0218666	0.0144651	-0.0217692
-6	0.0152235	0.0208062	0.013309	-0.0229562	0.0101149

[truncated: 5 more sheets: Fig. 3f, Fig. 3g, Fig. 3h, Fig. 4a, Fig. 4b]
